# Supplementary material for: High Variation in Protist Diversity and Community Composition in Surface Sediment of Hot Springs in Himalayan Geothermal Belt, China
Source: Microorganisms. 2023 Mar 7;11(3):674. doi: 10.3390/microorganisms11030674 (PMC10053680; doi:10.3390/microorganisms11030674)
Supplement: Supplementary file 1 [file microorganisms-11-00674-s001.zip › Supplementary S2.xlsx]

## Sheet: Overview
High variation of protist diversity and community composition in surface sediment of hot springs in Himalayan Geothermal belt, China
					Additional file 2
Supplementary Table S1 Basic information of hot springs sample sites in HGB
Supplementary Table S2 The environmental factor parameters of hot springs in HGB

## Sheet: Table S1
Tabel S1 Basic information of hot spring sample sites in HGB
Site	Sample name	Longitude (E)	Latitude (N)	Altitude (m)
S1	Riduo Spring Spring	92°14′23″	29°41′37″	4375
S2	Dezong Spring Spring	92°10′04″	30°09′00″	3828
S3	Tayu Spring Spring	92°10′52″	29°38′44″	3940
S4	Chige Spring	91°10′52″	29°38′44″	3966
S5	Chadang Spring	89°36′51″	28°40′53″	4144
S6	Mengzha Spring	89°32′33″	28°21′41″	4417
S7	Tajie Spring	88°29′31″	28°20′10″	4473
S8	Dongla Spring	88°20′88″	28°33′12″	4743
S9	Nixia Spring	87°42′32″	28°32′18″	4171
S10	Lululiming Spring	87°12′36″	28°43′04″	4389
S11	Canmuda Spring	86°48′70″	28°60′30″	4367
S12	Adang Spring	86°06′24″	28°23′03″	4320
S13	Zongma Spring	85°20′41″	28°54′36″	4296
S14	Sichiong Spring	83°36′22″	30°20′07″	4881
S15	Dagejia Spring	85°44′54″	29°36′05″	5027
S16	Relong Spring	87°05′50″	29°19′31″	4355
S17	Xiqing Spring	87°44′28″	29°04′17″	3982
S18	Kawu Spring	88°10′31″	28°49′27″	4592
S19	Guoqun Spring	88°06′05″	29°22′03″	3908
S20	Kaga Spring	88°14′06″	29°26′45″	3978
S21	Chabujianxie Spring	88°23′04″	29°50′06″	3958
S22	Bibilong Spring	89°27′06″	29°56′27″	4535
S23	Labupu Spring	89°23′05″	29°54′06″	4343
S24	Obudui Spring	89°34′24″	29°42′09″	4383
S25	Rongmandongqu Spring	90°02′41″	29°06′43″	4071
S26	Ganzha Spring	91°10′05″	28°47′20″	4640
S27	Xieweng Spring	90°50′12″	28°12′07″	3699
S28	Labu Spring	90°40′29″	28°08′54″	3994
S29	Cuomei Spring	91°25′40″	28°28′15″	4165
S30	Zhegu Spring	91°38′25″	28°42′47″	4586
S31	Quzhuomu Spring	91°48′33″	28°14′51″	4526
S32	Babudimi Spring	91°52′59″	28°31′10″	4454
S33	Sikun Spring	92°00′24″	28°32′13″	4193
S34	Cuonacheng Spring	91°57′19″	27°59′03″	4328
S35	Woka Spring	92°18′53″	29°22′57″	3880
S36	Songduo Spring	92°29′58″	29°53′36″	4202
S37	Jipu Spring	93°20′38″	29°44′08″	3618
S38	Layue Spring	94°55′18″	29°59′42″	2335
S39	Tongmai Spring	95°02′22″	30°03′56″	1972
S40	Layue Spring	94°53′38″	30°00′06″	2322
S41	Gega Spring	94°14′23″	29°41′37″	2865

## Sheet: Table S2
Table S2 The environmental factor parameters of hot springs in HGB
Site	pH	EC （μs/cm）	SAL (ppt )	T (℃)	Wg （%）	ALT (m)
S1	7.31	2.05	0.39	76	40.8	4374.9
S2	6.65	1.49	0.28	43.27	35.63	3828
S3	7.67	0.35	0.09	20.9	51	3940.3
S4	7.23	0.85	0.17	17.33	50.4	3965.94
S5	6.8	1.26	0.22	16.6	38.83	4144.32
S6	6.55	2.41	0.47	28.57	47.57	4417.23
S7	6.74	2.36	0.47	40.6	42.97	4472.5
S8	7.5	0.27	0.07	36.13	52.57	4742.59
S9	7.61	1.07	0.19	40.47	39.17	4170.93
S10	6.82	2.65	0.5	48.7	44.27	4389
S11	6.59	3.63	0.68	32.13	44.83	4367
S12	6.6	2.79	0.51	20.47	43.83	4320
S13	6.7	3.06	0.52	23.43	38.1	4296.35
S14	6.37	2.47	0.47	22.97	39.3	4881
S15	6.3	3.04	0.58	50.63	45.23	5027
S16	6.4	1.15	0.22	31.57	41.37	4355
S17	7.05	0.81	0.18	43.53	39.47	3982.36
S18	6.9	3.63	0.67	56.4	43.2	4591.62
S19	6.98	4.88	0.9	37	41.87	3907.68
S20	7.48	0.61	0.14	34.6	38.1	3978
S21	7.36	2.09	0.41	48.73	39.8	3958
S22	6.85	2.42	0.44	45.83	45.07	4535
S23	7.89	1.37	0.27	41.33	40.2	4342.82
S24	6.83	4.73	0.89	38.53	47.33	4382.54
S25	7.42	3.68	0.62	47.33	43.27	4071
S26	7.79	1.34	0.27	31.8	42.17	4640.11
S27	7.72	1.4	0.28	29.13	46.63	3698.9
S28	8.14	0.95	0.19	33.27	39.7	3994
S29	7.04	4.36	0.76	21.83	43.03	4165
S30	7.59	1.65	0.31	24.47	39.03	4586.43
S31	7.49	2.56	0.51	51.87	47.9	4525.71
S32	9.37	4.45	0.92	50.77	44.63	4453.83
S33	7.81	4.1	0.78	65.9	45.93	4192.99
S34	9.05	1.16	0.24	28.8	45.8	4327.89
S35	9.24	0.98	0.21	51.23	39.17	3880.38
S36	8.29	0.63	0.15	41.97	39.2	4202.42
S37	7.34	2.31	0.47	38.6	46.13	3617.5
S38	7.2	0.8	0.18	32.2	28.53	2335.32
S39	10.18	2.46	0.52	65.53	39.93	1972.23
S40	8.82	0.28	0.08	20.17	38.47	2321.53
S41	8.15	0.35	0.1	21.97	39.07	2865
Longitude (Lon), latitude (Lat), altitude (ALT) electrical conductivity (EC), water content (Wg) , salinity (SAL)
